# Supplementary material for: Exploring the Antifungal Activity of Moroccan Bacterial and Fungal Isolates and a Strobilurin Fungicide in the Control of Cladosporium fulvum, the Causal Agent of Tomato Leaf Mold Disease
Source: Plants (Basel). 2024 Aug 9;13(16):2213. doi: 10.3390/plants13162213 (PMC11360235; doi:10.3390/plants13162213)
Supplement: Supplementary file 1 [file plants-13-02213-s001.zip]

Archive with 1 entries (1 files):
- plants-3121558-supplementary.pdf
